# Supplementary material for: Quantitative proteomics analysis of tomato root cell wall proteins in response to salt stress
Source: Front Plant Sci. 2022 Nov 2;13:1023388. doi: 10.3389/fpls.2022.1023388 (PMC9666776; doi:10.3389/fpls.2022.1023388)
Supplement: Supplementary file 1 [file DataSheet_1.xlsx]

## Sheet: Table S1
Table S1 Cell wall DAPs (differentially abundant proteins) of IL8-3 in response to salt stress
No.	Protscore	%Cov(95)	Peptide (95%)	Accession #	Name	Fold change	SP	NSP	IL8-3 vs. M82
Increased in protein abundance
1	44.465	59.85	63	NP_001234249.1	xyloglucan-specific fungal endoglucanase inhibitor protein precursor [Solanum lycopersicum]	9.58±0.02↑	√		Same
2	37.075	68.05	69.5	NP_001299819.1	glucan endo-1,3-beta-glucosidase B precursor [Solanum lycopersicum]	8.05±0.02↑	√		Same
3	42.885	35	51.5	XP_004232833.3	polyphenol oxidase, chloroplastic-like [Solanum lycopersicum]	6.72±0.03↑
4	28.445	62.05	49.5	XP_004250402.1	lignin-forming anionic peroxidase [Solanum lycopersicum]	5.69±0.07↑	√
5	146.065	53.5	564.5	XP_004232737.1	pectinesterase [Solanum lycopersicum]	4.01±0.10↑		√
6	63.425	44.05	63	NP_001234303.1	beta-galactosidase precursor [Solanum lycopersicum]	3.52±0.06↑	√
7	39.35	31.3	47.5	XP_010324292.1	glycerophosphodiester phosphodiesterase GDPDL4 [Solanum lycopersicum]	2.89±0.09↑	√
8	21.585	25.95	24.5	XP_004247400.1	pectinesterase-like [Solanum lycopersicum]	2.86±0.10↑		√
9	17.84	30.55	20.5	NP_001234798.1	glucan endo-1,3-beta-glucosidase A precursor [Solanum lycopersicum]	2.79±0.06↑	√
10	46.3	42.2	38.5	NP_001234842.2	beta-galactosidase 4 precursor [Solanum lycopersicum]	2.46±0.08↑	√
11	28.725	40.3	18	XP_004246328.1	polygalacturonase inhibitor [Solanum lycopersicum]	2.23±0.03↑	√
12	15.565	53.2	16	NP_001307321.1	miraculin precursor [Solanum lycopersicum]	6.37±0.02↑	√		Same
13	67.715	60.8	173.5	NP_001334412.1	peroxidase 12 precursor [Solanum lycopersicum]	15.26±0.01↑	√
14	93.1	82.65	464	NP_001334411.1	peroxidase 12 precursor [Solanum lycopersicum]	12.62±0.00↑	√
15	27.8	27.55	16.5	XP_004233150.1	berberine bridge enzyme-like 8 [Solanum lycopersicum]	11.42±0.04↑	√
16	35.945	50.45	62	XP_004234138.1	suberization-associated anionic peroxidase 2-like [Solanum lycopersicum]	7.22±0.04↑	√
17	25.99	55.2	35	XP_004247506.1	peroxidase 44-like [Solanum lycopersicum]	5.38±0.09↑	√
18	20.58	70.95	27.5	NP_001275580.1	pathogenesis-related protein STH-2-like [Solanum lycopersicum]	4.73±0.05↑
19	65.475	70.05	196	XP_004232441.1	peroxidase 72 [Solanum lycopersicum]	4.26±0.11↑	√		Opposite
20	24.78	41.1	24	NP_001296734.1	peroxidase 51 precursor [Solanum lycopersicum]	3.98±0.03↑	√
21	77.965	81.7	226	XP_004253400.1	peroxidase 70 [Solanum lycopersicum]	3.85±0.01↑	√
22	22.035	30.8	17.5	NP_001234099.1	alcohol dehydrogenase 2 [Solanum lycopersicum]	3.54±0.07↑			Same
23	52.615	48.35	71.5	NP_001333832.1	multicopper oxidase-like protein precursor [Solanum lycopersicum]	3.27±0.09↑	√		Opposite
24	17.76	27.65	11	XP_004233007.1	GDSL esterase/lipase At1g29670-like [Solanum lycopersicum]	3.02±0.13↑	√
25	29.38	30.5	24.5	XP_004234931.1	monocopper oxidase-like protein SKS1 [Solanum lycopersicum]	2.94±0.06↑	√		Opposite
26	34.475	50.15	45.5	XP_004231908.1	peroxidase 51 [Solanum lycopersicum]	2.79±0.06↑	√
27	25.84	52.35	26	XP_004240883.1	peroxidase P7 [Solanum lycopersicum]	2.79±0.13↑	√
28	37.385	32.3	31	XP_004245738.1	monocopper oxidase-like protein SKU5 [Solanum lycopersicum]	2.70±0.09↑	√
29	30.765	39.95	30	XP_004250887.1	L-ascorbate oxidase [Solanum lycopersicum]	2.61±0.07↑	√
30	78.72	54.5	136.5	XP_019070934.1	subtilisin-like protease SBT1.7 [Solanum lycopersicum]	5.12±0.03↑	√
31	74.53	54	197.5	NP_001234774.1	subtilisin-like protease precursor [Solanum lycopersicum]	3.39±0.07↑	√
32	44.215	47.85	92.5	XP_004230031.1	aspartyl protease AED3 [Solanum lycopersicum]	2.68±0.03↑	√		Opposite
33	26.81	38.55	18.5	XP_004245192.1	uncharacterized protein LOC101262737 [Solanum lycopersicum]	3.59±0.06↑	√
34	44.65	58.15	54	XP_004229430.1	basic 7S globulin [Solanum lycopersicum]	4.27±0.09↑	√
35	12.69	47.05	19.5	NP_001234615.1	ethylene-responsive proteinase inhibitor 1 precursor [Solanum lycopersicum]	5.42±0.06↑	√		Same
36	24.925	47.25	40.5	XP_004247036.1	auxin-induced in root cultures protein 12 [Solanum lycopersicum]	3.97±0.09↑	√		Opposite
37	18.14	61.4	34	XP_004235260.1	PLAT domain-containing protein 3 [Solanum lycopersicum]	3.59±0.02↑	√		Same
38	10.91	34.2	11	XP_004235174.1	PLAT domain-containing protein 3 [Solanum lycopersicum]	2.54±0.06↑	√
Decreased in protein abundance
39	16.875	34.55	16.5	XP_004229828.1	fasciclin-like arabinogalactan protein 10 [Solanum lycopersicum]	2.44±0.30↓	√
40	3.91	1.35	2	XP_004243644.1	myosin heavy chain, skeletal muscle [Solanum lycopersicum]	4.83±2.64↓
41	73.33	74.65	133.5	XP_004238867.1	ATP synthase subunit beta, mitochondrial [Solanum lycopersicum]	2.60±0.54↓
42	42.795	29.45	30	XP_004240048.1	transketolase, chloroplastic-like [Solanum lycopersicum]	3.44±0.77↓		√
43	9	19.65	6	XP_004251053.1	60S ribosomal protein L10a-1 [Solanum lycopersicum]	3.60±0.41↓		√
44	13.065	60.7	9.5	XP_004228473.1	60S ribosomal protein L30 [Solanum lycopersicum]	3.97±0.72↓			Same
45	9.505	13.25	5	NP_001234076.1	transaldolase ToTAL2 [Solanum lycopersicum]	4.36±0.48↓
46	13.795	23.1	13	XP_004238940.1	dihydrolipoyllysine-residue acetyltransferase component 4 of pyruvate dehydrogenase complex, chloroplastic [Solanum lycopersicum]	4.53±2.47↓
47	7.915	49.25	7.5	XP_010312055.1	40S ribosomal protein S28 [Solanum lycopersicum]	4.63±0.84↓			Same
48	35.535	42.4	18	NP_001303967.1	succinyl-CoA ligase [ADP-forming] subunit beta, mitochondrial [Solanum lycopersicum]	4.79±1.08↓
49	30.09	29.45	25.5	XP_010323242.1	dihydrolipoyllysine-residue acetyltransferase component 2 of pyruvate dehydrogenase complex, mitochondrial-like isoform X2 [Solanum lycopersicum]	7.19±0.68↓			Same
50	26.3	30.8	17.5	NP_001296789.1	pyruvate dehydrogenase E1 component subunit alpha, mitochondrial [Solanum lycopersicum]	7.30±0.58↓
51	24.175	41.3	18.5	XP_004253261.1	probable ATP synthase 24 kDa subunit, mitochondrial [Solanum lycopersicum]	8.75±0.51↓		√
52	14.41	23.45	9	XP_004253034.1	2-alkenal reductase (NADP(+)-dependent) [Solanum lycopersicum]	2.56±0.55↓
53	45.09	49.45	32.5	NP_001333614.1	probable aldehyde dehydrogenase [Solanum lycopersicum]	2.69±0.34↓		√
54	37.51	49.1	25	NP_001234013.2	monodehydroascorbate reductase [Solanum lycopersicum]	3.04±0.18↓		√
55	30.545	54.45	31	XP_004245302.1	peroxidase 45-like [Solanum lycopersicum]	3.06±0.96↓	√		Same
56	41.49	59.3	54.5	XP_004240143.1	peroxidase 27-like [Solanum lycopersicum]	3.57±0.68↓	√		Same
57	13.78	18.9	10.5	XP_004246526.1	GDSL esterase/lipase At5g03610 [Solanum lycopersicum]	4.0±0.46↓	√
58	26.66	20.4	15	NP_001266248.1	sulfite reductase [Solanum lycopersicum]	4.81±2.58↓
59	15.075	23.6	12	XP_004238304.1	zingipain-2 [Solanum lycopersicum]	2.42±0.35↓	√
60	16.815	40.05	9	XP_004244803.1	proteasome subunit alpha type-5 [Solanum lycopersicum]	2.69±0.41↓			Opposite
61	26.505	27.7	15.5	XP_004250994.1	lysosomal Pro-X carboxypeptidase [Solanum lycopersicum]	7.16±3.21↓	√
62	16.005	24.7	11	XP_004237734.1	serine carboxypeptidase-like 42 [Solanum lycopersicum]	2.71±0.24↓	√
63	40.065	16.3	52	XP_004239947.1	clathrin heavy chain 1 [Solanum lycopersicum]	3.64±0.78↓
64	70.165	42.5	45.5	XP_019070565.1	elongation factor 2 isoform X2 [Solanum lycopersicum]	5.38±0.40↓
65	43.65	37.85	40.5	XP_004252758.1	polyadenylate-binding protein 2-like [Solanum lycopersicum]	6.30±0.92↓
66	21.305	77.5	17.5	NP_001234352.2	TSI-1 protein [Solanum lycopersicum]	2.84±0.83↓
67	17.715	36.4	12.5	XP_004236691.1	THO complex subunit 4D-like isoform X2 [Solanum lycopersicum]	4.49±0.69↓
68	13.71	61.4	12	NP_001352840.1	peptidyl-prolyl cis-trans isomerase FKBP15-2 precursor [Solanum lycopersicum]	3.01±1.43↓	√		Same
69	21.09	12.8	11	XP_004242831.1	methionine--tRNA ligase, cytoplasmic [Solanum lycopersicum]	6.11±1.60↓
70	25.585	33.05	29	XP_004247590.1	leucine-rich repeat extensin-like protein 6 [Solanum lycopersicum]	3.75±0.94↓	√		Same
71	20.34	62.55	14.5	XP_010312298.1	heme-binding-like protein At3g10130, chloroplastic [Solanum lycopersicum]	4.70±0.28↓		√
72	35.69	14.1	25	XP_004244016.1	enhancer of mRNA-decapping protein 4-like [Solanum lycopersicum]	8.10±0.96↓			Same
73	17.485	14.15	13	XP_004245517.1	long chain acyl-CoA synthetase 4 [Solanum lycopersicum]	3.15±0.71↓
74	16.495	31.6	10.5	XP_004241014.1	enoyl-CoA delta isomerase 2, peroxisomal [Solanum lycopersicum]	3.16±0.54↓		√
75	48.405	59.65	62.5	XP_010327686.1	glutamate dehydrogenase isoform X1 [Solanum lycopersicum]	3.40±0.39↓			Opposite
76	39.64	36.2	25.5	XP_004250203.1	NADH dehydrogenase [ubiquinone] iron-sulfur protein 1, mitochondrial [Solanum lycopersicum]	3.41±0.65↓
77	29.73	23.35	18	XP_004251613.1	peroxisomal fatty acid beta-oxidation multifunctional protein AIM1 [Solanum lycopersicum]	3.90±1.13↓			Same
78	18.4	39.6	16	NP_001311465.1	NADH dehydrogenase [ubiquinone] flavoprotein 2, mitochondrial [Solanum lycopersicum]	4.60±0.98↓		√
79	15.89	42.45	17	XP_004239837.1	uncharacterized protein LOC101252396 [Solanum lycopersicum]	2.86±0.67↓	√		Same
80	50.09	33.95	33	XP_010312196.1	5-methyltetrahydropteroyltriglutamate--homocysteine methyltransferase isoform X1 [Solanum lycopersicum]	2.77±0.72↓			Opposite
81	27.99	51.9	29	XP_019067358.1	12S seed storage protein CRD [Solanum lycopersicum]	3.76±0.83↓		√	Opposite
82	21.285	43.4	17	XP_004235867.1	U2 small nuclear ribonucleoprotein A' [Solanum lycopersicum]	5.56±2.80↓
Note: Fold changes with red and green represent the increased and decreased in proten abundance in response to salt stress, respectively. SP refers to the presence of a signal peptide sequence predicted by SignalP (version 4.0). NSP indicates nonclassical secretory proteins predicted by SecretomeP server 2.0 with an NN score > 0.600. 'Same' and 'Opposite' represent the co-identified DAPs (differe…

## Sheet: Table S2
Table S2 Cell wall DAPs (differentially abundant proteins) of M82 in response to salt stress
No.	Protscore	%Cov(95)	Peptide (95%)	Accession #	Name	Fold	SP	NSP	IL8-3 vs. M82
Increased in protein abundance
1	44.465	59.85	63	NP_001234249.1	xyloglucan-specific fungal endoglucanase inhibitor protein precursor [Solanum lycopersicum]	4.35±0.10↑	√		Same
2	37.075	68.05	69.5	NP_001299819.1	glucan endo-1,3-beta-glucosidase B precursor [Solanum lycopersicum]	3.13±0.11↑	√		Same
3	15.565	53.2	16	NP_001307321.1	miraculin precursor [Solanum lycopersicum]	11.73±0.03↑	√		Same
4	16.895	38.85	20	XP_004235412.1	kunitz trypsin inhibitor 2e [Solanum lycopersicum]	8.48±0.01↑	√
5	39.255	67.65	54	XP_004247734.1	malate dehydrogenase [Solanum lycopersicum]	6.86±0.04↑
6	10.905	19.3	6.5	NP_001305088.1	V-type proton ATPase subunit E [Solanum lycopersicum]	4.90±0.07↑
7	20.885	26.4	11.5	XP_004242672.1	xylose isomerase isoform X1 [Solanum lycopersicum]	4.57±0.11↑	√
8	23.2	20.9	12	NP_001233951.1	cytosolic NADP-malic enzyme [Solanum lycopersicum]	3.80±0.14↑
9	26.305	25.45	16.5	XP_010319883.1	phosphoglucomutase, cytoplasmic [Solanum lycopersicum]	3.17±0.04↑
10	30.83	29.15	19.5	XP_004233882.2	berberine bridge enzyme-like 28 [Solanum lycopersicum]	6.13±0.07↑	√
11	22.035	30.8	17.5	NP_001234099.1	alcohol dehydrogenase 2 [Solanum lycopersicum]	5.41±0.03↑			Same
12	37.34	52.3	60	XP_004231567.1	ferredoxin--NADP reductase, root-type isozyme, chloroplastic [Solanum lycopersicum]	3.11±0.04↑		√
13	77.655	62.75	151.5	NP_001308000.1	subtilisin-like protease precursor [Solanum lycopersicum]	8.49±0.04↑	√
14	16.815	40.05	9	XP_004244803.1	proteasome subunit alpha type-5 [Solanum lycopersicum]	8.34±0.03↑			Opposite
15	34.605	40.4	20.5	XP_004234543.1	probable serine protease EDA2 isoform X2 [Solanum lycopersicum]	7.01±0.03↑	√
16	38.56	42.2	25	XP_010324870.1	aspartate aminotransferase, chloroplastic [Solanum lycopersicum]	4.68±0.11↑
17	17.115	25.85	12	NP_001234101.1	annexin p35 [Solanum lycopersicum]	7.15±0.04↑
18	12.69	47.05	19.5	NP_001234615.1	ethylene-responsive proteinase inhibitor 1 precursor [Solanum lycopersicum]	4.13±0.02↑	√		Same
19	23.88	28.65	14.5	XP_004239065.1	probable mitochondrial-processing peptidase subunit beta, mitochondrial [Solanum lycopersicum]	3.30±0.04↑
20	18.14	61.4	34	XP_004235260.1	PLAT domain-containing protein 3 [Solanum lycopersicum]	2.84±0.08↑	√		Same
21	37.235	42.05	40.5	XP_004251648.1	mitochondrial-processing peptidase subunit alpha [Solanum lycopersicum]	2.34±0.04↑
22	21.6	20.95	14.5	XP_004240392.1	protein disulfide-isomerase [Solanum lycopersicum]	4.07±0.13↑	√
23	48.405	59.65	62.5	XP_010327686.1	glutamate dehydrogenase isoform X1 [Solanum lycopersicum]	11.22±0.02↑			Opposite
24	14.665	17.9	8	XP_004243766.1	ectonucleotide pyrophosphatase/phosphodiesterase family member 3-like [Solanum lycopersicum]	4.43±0.11↑		√
25	51.2	18.75	58	XP_019071128.1	uncharacterized protein LOC101254423 [Solanum lycopersicum]	9.74±0.05↑	√
26	50.09	33.95	33	XP_010312196.1	5-methyltetrahydropteroyltriglutamate--homocysteine methyltransferase isoform X1 [Solanum lycopersicum]	6.46±0.05↑			Opposite
27	27.925	19.45	27.5	XP_004238067.1	uncharacterized protein LOC101252078 [Solanum lycopersicum]	3.58±0.15↑	√
28	27.99	51.9	29	XP_019067358.1	12S seed storage protein CRD [Solanum lycopersicum]	3.00±0.13↑		√	Opposite
Decreased in protein abundance
29	37.375	56.45	35	XP_010322133.1	alpha-galactosidase 3 [Solanum lycopersicum]	2.86±0.28↓	√
30	20.905	27	17.5	NP_001234416.1	beta-glucosidase 08 precursor [Solanum lycopersicum]	4.23±1.89↓	√
31	61.035	45	142.5	NP_001233857.1	pectinesterase/pectinesterase inhibitor U1 precursor [Solanum lycopersicum]	7.35±1.35↓
32	49.23	44.7	51.5	XP_010313472.1	uncharacterized protein LOC101256554 isoform X1 [Solanum lycopersicum]	9.74±2.55↓
33	14.445	55.95	18.5	XP_004248663.1	dirigent protein 22 [Solanum lycopersicum]	15.19±1.50↓	√
34	21.43	42.65	19	XP_004229623.1	ATP synthase subunit O, mitochondrial [Solanum lycopersicum]	3.37±0.86↓		√
35	32.48	67.5	43.5	XP_004236746.1	triosephosphate isomerase, cytosolic [Solanum lycopersicum]	3.41±0.96↓		√
36	50.485	48.4	39	XP_025883896.1	beta-hexosaminidase 3 isoform X2 [Solanum lycopersicum]	3.44±0.32↓	√
37	35.685	31.25	26	NP_001300811.1	beta-galactosidase 5 [Solanum lycopersicum]	3.49±1.40↓	√
38	13.065	60.7	9.5	XP_004228473.1	60S ribosomal protein L30 [Solanum lycopersicum]	3.71±0.23↓			Same
39	12.235	71.5	18	NP_001315280.1	ATP synthase subunit delta, mitochondrial [Solanum lycopersicum]	3.87±1.08↓		√
40	30.09	29.45	25.5	XP_010323242.1	dihydrolipoyllysine-residue acetyltransferase component 2 of pyruvate dehydrogenase complex, mitochondrial-like isoform X2 [Solanum lycopersicum]	5.30±0.67↓			Same
41	7.915	49.25	7.5	XP_010312055.1	40S ribosomal protein S28 [Solanum lycopersicum]	20.40±1.39↓			Same
42	23.895	38.35	15.5	NP_001333906.1	fructose bisphosphate aldolase [Solanum lycopersicum]	28.47±2.49↓
43	52.615	48.35	71.5	NP_001333832.1	multicopper oxidase-like protein precursor [Solanum lycopersicum]	3.18±0.33↓	√		Opposite
44	29.38	30.5	24.5	XP_004234931.1	monocopper oxidase-like protein SKS1 [Solanum lycopersicum]	3.28±1.37↓	√		Opposite
45	67.98	65.95	202.5	NP_001334930.1	peroxidase superfamily protein precursor [Solanum lycopersicum]	3.55±1.07↓	√
46	25.515	45.55	25.5	XP_004239280.1	NADH-cytochrome b5 reductase-like protein isoform X3 [Solanum lycopersicum]	4.17±1.67↓
47	44.895	50.3	50.5	XP_010320973.2	uncharacterized protein LOC101247458 [Solanum lycopersicum]	4.41±1.09↓	√
48	49.69	74.4	110	XP_004245974.1	peroxidase 27-like [Solanum lycopersicum]	5.41±0.62↓	√
49	53.89	71.1	82.5	XP_004249055.1	cationic peroxidase 1 [Solanum lycopersicum]	5.71±1.03↓	√
50	65.475	70.05	196	XP_004232441.1	peroxidase 72 [Solanum lycopersicum]	7.33±0.48↓	√		Opposite
51	29.805	27.25	19	XP_004233182.1	berberine bridge enzyme-like 15 [Solanum lycopersicum]	7.83±0.51↓	√
52	56.28	63	101.5	XP_004251965.1	GDSL esterase/lipase At5g03980 [Solanum lycopersicum]	9.26±1.91↓	√
53	39.18	62.7	66.5	XP_004233538.1	peroxidase 72-like [Solanum lycopersicum]	12.94±7.43↓	√
54	41.49	59.3	54.5	XP_004240143.1	peroxidase 27-like [Solanum lycopersicum]	13.72±0.66↓	√		Same
55	30.545	54.45	31	XP_004245302.1	peroxidase 45-like [Solanum lycopersicum]	16.13±0.79↓	√		Same
56	44.14	74.05	96	XP_004251512.1	peroxidase 27 [Solanum lycopersicum]	42.50±2.41↓	√
57	78.385	60.35	220	XP_004232982.1	subtilisin-like protease SBT5.6 [Solanum lycopersicum]	2.82±0.76↓	√
58	35.465	29.05	28	XP_004231026.1	subtilisin-like protease SBT1.6 [Solanum lycopersicum]	4.15±0.22↓	√
59	44.215	47.85	92.5	XP_004230031.1	aspartyl protease AED3 [Solanum lycopersicum]	7.84±1.24↓	√		Opposite
60	15	48.45	15.5	XP_004234937.1	21 kDa protein [Solanum lycopersicum]	10.44±0.95↓	√
61	23.99	64.75	14	NP_001234822.2	dehydroascorbate reductase 1 [Solanum lycopersicum]	4.80±0.06↓
62	64.545	68.1	93.5	XP_004246668.1	serine carboxypeptidase-like 50 [Solanum lycopersicum]	12.48±2.97↓	√
63	24.925	47.25	40.5	XP_004247036.1	auxin-induced in root cultures protein 12 [Solanum lycopersicum]	2.88±0.73↓	√		Opposite
64	27.48	36.5	21	XP_004247887.1	adenosylhomocysteinase [Solanum lycopersicum]	4.08±0.12↓
65	15.38	24.55	9.5	XP_004230702.1	mitotic checkpoint protein BUB3.1 [Solanum lycopersicum]	3.75±0.87↓
66	23.1	26.45	16.5	XP_004245731.1	hsp70-Hsp90 organizing protein 2 [Solanum lycopersicum]	4.52±0.68↓
67	14.775	28.15	9	XP_004248810.1	protein RAE1 [Solanum lycopersicum]	4.62±0.95↓		√
68	13.71	61.4	12	NP_001352840.1	peptidyl-prolyl cis-trans isomerase FKBP15-2 precursor [Solanum lycopersicum]	6.35±2.64↓	√		Same
69	19.14	31.5	14.5	XP_004246047.1	eukaryotic translation initiation factor 3 subunit G [Solanum lycopersicum]	11.70±0.86↓
70	18.43	31.15	13	XP_004241161.2	peptidyl-prolyl cis-trans isomerase CYP19-4 [Solanum lycopersicum]	20.79±1.18↓
71	35.69	14.1	25	XP_004244016.1	enhancer of mRNA-decapping protein 4-like [Solanum lycopersicum]	3.66±0.39↓			Same
72	7.21	18.45	6	XP_004232891.1	pistil-specific extensin-like protein [Solanum lycopersicum]	6.98±0.32↓	√
73	39.215	39.8	27	XP_004236869.1	probable leucine-rich repeat receptor-like protein kinase At1g35710 [Solanum lycopersicum]	7.48±0.75↓	√
74	62.45	64.5	73.5	XP_004248703.1	receptor-like protein 33 [Solanum lycopersicum]	10.07±2.64↓	√
75	25.585	33.05	29	XP_004247590.1	leucine-rich repeat extensin-like protein 6 [Solanum lycopersicum]	12.32±1.77↓	√		Same
76	29.73	23.35	18	XP_004251613.1	peroxisomal fatty acid beta-oxidation multifunctional protein AIM1 [Solanum lycopersicum]	4.20±1.13↓			Same
77	32.215	42.05	19	NP_001334087.1	NAD(P)-binding Rossmann-fold superfamily protein [Solanum lycopersicum]	4.30±0.27↓
78	17.415	44.9	12.5	NP_001294933.1	CBS domain-containing protein CBSX3, mitochondrial isoform 2 [Solanum lycopersicum]	3.04±0.08↓		√
79	15.89	42.45	17	XP_004239837.1	uncharacterized protein LOC101252396 [Solanum lycopersicum]	3.59±0.38↓	√		Same
80	28.47	31.6	21.5	XP_004237052.1	probable inactive purple acid phosphatase 2 [Solanum lycopersicum]	4.90±0.20↓	√
81	32.55	63.9	52.5	XP_010322861.1	acid phosphatase 1 [Solanum lycopersicum]	8.76±0.78↓	√
Note: Fold changes with red and green represent the increased and decreased in proten abundance in response to salt stress, respectively. SP refers to the presence of a signal peptide sequence predicted by SignalP (version 4.0). NSP indicates nonclassical secretory proteins predicted by SecretomeP server 2.0 with an NN score > 0.600. 'Same' and 'Opposite' represent the co-identified DAPs (differe…

## Sheet: Table S3
Table S3. Enriched KEGG pathways from STRING
No.	Cultivars	Protein changes	Pathway ID	Term Description	Number of Proteins	False Discovery Rate
1	IL8-3	positive	sly00940	Phenylpropanoid biosynthesis	10	3.45e-13
2			sly01100	Metabolic pathways	15	8.25e-09
3			sly01110	Biosynthesis of secondary metabolites	12	1.12e-08
4			sly00350	Tyrosine metabolism	2	0.0036
5			sly00040	Pentose and glucuronate interconversions	2	0.0151
6	IL8-3	negative	sly01100	Metabolic pathways	18	6.33e-10
7			sly01200	Carbon metabolism	7	8.49e-07
8			sly00020	Citrate cycle (TCA cycle)	4	9.96e-06
9			sly01110	Biosynthesis of secondary metabolites	10	1.67e-05
10			sly00450	Selenocompound metabolism	2	0.0016
11			sly00620	Pyruvate metabolism	3	0.0016
12			sly00010	Glycolysis / Gluconeogenesis	3	0.0031
13			sly00190	Oxidative phosphorylation	3	0.0031
14			sly00030	Pentose phosphate pathway	2	0.0073
15			sly00071	Fatty acid degradation	2	0.0073
16			sly00250	Alanine, aspartate and glutamate metabolism	2	0.0073
17			sly01230	Biosynthesis of amino acids	3	0.0091
18			sly01212	Fatty acid metabolism	2	0.0115
19			sly03010	Ribosome	3	0.0144
20			sly03018	RNA degradation	2	0.02
21			sly03015	mRNA surveillance pathway	2	0.0231
22			sly03013	RNA transport	2	0.0345
23			sly03040	Spliceosome	2	0.0419
24	M82	positive	sly01100	Metabolic pathways	11	9.78e-06
25			sly00350	Tyrosine metabolism	3	0.00019
26			sly00270	Cysteine and methionine metabolism	3	0.0012
27			sly00950	Isoquinoline alkaloid biosynthesis	2	0.0022
28			sly00220	Arginine biosynthesis	2	0.0024
29			sly00960	Tropane, piperidine and pyridine alkaloid biosynthesis	2	0.0024
30			sly01110	Biosynthesis of secondary metabolites	6	0.0024
31			sly00250	Alanine, aspartate and glutamate metabolism	2	0.0038
32			sly01200	Carbon metabolism	3	0.0054
33			sly00360	Phenylalanine metabolism	2	0.0059
34			sly00710	Carbon fixation in photosynthetic organisms	2	0.0061
35			sly00620	Pyruvate metabolism	2	0.0079
36			sly00010	Glycolysis / Gluconeogenesis	2	0.0149
37			sly01230	Biosynthesis of amino acids	2	0.0403
38	M82	negative	sly00940	Phenylpropanoid biosynthesis	11	8.56e-13
39			sly01100	Metabolic pathways	21	9.22e-12
40			sly01110	Biosynthesis of secondary metabolites	15	1.77e-09
41			sly00603	Glycosphingolipid biosynthesis - globo and isoglobo series	2	0.0009
42			sly00190	Oxidative phosphorylation	3	0.007
Note: Positive and negative represented the cell wall proteins were increased and decreased in abundance under salt stress, respectively.
